# Supplementary material for: Application of Cas12j for Streptomyces Editing
Source: Biomolecules. 2024 Apr 16;14(4):486. doi: 10.3390/biom14040486 (PMC11048056; doi:10.3390/biom14040486)
Supplement: Supplementary file 1 [file biomolecules-14-00486-s001.zip]

Archive with 1 entries (1 files):
- biomolecules-2818405-supplementary.pdf
